# Supplementary material for: Improving Properties of Starch-Based Adhesives with Carboxylic Acids and Enzymatically Polymerized Lignosulfonates
Source: Int J Mol Sci. 2022 Nov 4;23(21):13547. doi: 10.3390/ijms232113547 (PMC9657476; doi:10.3390/ijms232113547)
Supplement: Supplementary file 1 [file ijms-23-13547-s001.zip]

Archive with 1 entries (1 files):
- ijms-1918703-supplementary.pdf
